# Supplementary material for: A Systematic Review and Meta-Analysis of Doxazosin Pharmacokinetics in Healthy and Diseased Populations
Source: Pharmaceuticals (Basel). 2025 Nov 29;18(12):1825. doi: 10.3390/ph18121825 (PMC12735885; doi:10.3390/ph18121825)
Supplement: Supplementary file 1 [file pharmaceuticals-18-01825-s001.zip]

Archive with 1 entries (1 files):
- pharmaceuticals-3832843-supplementary.pdf
